# Supplementary material for: Measuring Serotonin Binding to Its Receptors In Vitro via Charge Transfer to ANAP
Source: Int J Mol Sci. 2025 Nov 7;26(22):10815. doi: 10.3390/ijms262210815 (PMC12652999; doi:10.3390/ijms262210815)
Supplement: Supplementary file 1 [file ijms-26-10815-s001.zip]

Archive with 1 entries (1 files):
- ijms-3936567-supplementary.pdf
